# Supplementary material for: The suprachiasmatic nucleus regulates brown fat thermogenesis in male mice through an adrenergic receptor ADRB3-S100B signaling pathway
Source: PLoS Biol. 2025 Dec 4;23(12):e3003534. doi: 10.1371/journal.pbio.3003534 (PMC12688110; doi:10.1371/journal.pbio.3003534)
Supplement: S1 Source Data — Numerical values underlying all graphs in the main body and supporting information. (XLSX) [file pbio.3003534.s013.xlsx]

## Sheet: fig1 AB
										Body	sham											SCNx											WT-CC
									AD	zt16	38	36.3333	37.9333	37.5	38.1333	36.2667	37.8667	37.8	37.5	36.3333		37.7333	36.3667	35.8667	37.7333	36.9667	36.5	38	38.4	36.5	36.0667		37.956	37.0889	37.2317
										zt20	37.2333	36.1667	37.8667	37.5333	37.4667	36.3	37.1667	37.4	37	36.4333		36.0333	35.5	35.3	36.7667	36.9333	36.5667	37.4333	37.5	36.5333	36.3		36.9931	36.627	36.7026
										zt0	37.5667	36.2	37.4667	36.6333	37.5667	35.4333	36.6	37.4667	36.3	35.9667		35.1	34.8	35.5	37.3	37.1	36.3667	37.6667	38.1	36.5667	36.7		36.7549	36.5874	36.1979
										zt4	36.3333	35.1667	35.8667	35.7333	37.5667	35.4333	35.8	35.6333	36.6	35.4		35.2667	34.7	35.5333	37.3	35.9667	35.5333	36.9333	38	35.8	36.0333		36.4549	35.5128	35.5823
										zt8	36.2	35.3667	36	35.6667	37.1	35.5667	37.1667	36.3	37.1	36.1333		36.1667	35.4	36.7	37.3333	35.7	36.2333	36.5333	38.2333	35.8333	35.7333		35.8329	35.704	35.6165
										zt12	36.7333	36.7	38.0333	36.6333	37.6667	35.2	36.8667	36.1	37.3333	35.7		37.1	37.3	38.1	37.7667	37.5	35.7333	36.6	37.9	35.6	35.5		36.9896	36.7298	36.4041
										zt16	38.3333	36.0333	38.6	36.5	37.9	36.0667	37.1667	37.2	37.8667	37.8667		37.8667	35.5333	36.2667	37.0333	36.6333	36.0667	35.9667	37.9667	35.3	37		37.2496	38.2304	36.8331
										zt20	36.9333	35.1	38.1667	36.8	38.0667	36.4	37	37	36.9	36.8333		35.9667	35.1	35.5	36.7	37.3333	35.7333	35.9	37.4667	36.1667	38.1667		37.8309	36.8087	37.7126
									TRF	zt0	35.4667	37.1667	36.9	35.3	36.6667							37.5	37.1	38.1	36.1333	35.3667							36.2052	36.6405	37.304
										zt4	34.2	35.2	35.8	35.5	35.6							36.9	34.7	37.0333	35.3	34.7							36.2757	35.774	35.6393
										zt8	34.1	35.6	34.3	35.4333	34.9333							36.6333	33.9667	37.4667	34.6333	35.7							35.6029	35.2103	35.7176
										zt12	34.7667	35.6	36	35.6	34.8							35.3	36.7667	36.9667	36.1	36							35.5755	36.0199	35.0277
										zt16	36.2	37.2667	35.4333	37	37.4667							37.4	35.0333	37.0333	34.8667	35.9333							37.5388	37.7499	37.4983
										zt20	36.4	37.4	37.3333	36.7667	36.7							37.2	36.2667	37.9	36.1333	37							37.4974	37.697	35.9876
										zt0	36.1667	34.4	33	33.7667	35.8667							37.2667	37.4333	38.2	35.1	35.6							35.8291	34.8532	35.5153
										zt4	33.4	34.3	35.2	34.2	34.3667							36.8	38.3	37.4333	35.9333	37.1667							34.9695	35.7674	34.9903
										zt8	34.1	34.7	33	34.6	34.1							35.8	36.1	38.1333	34.7667	36.4333							35.2633	36.1304	34.4624
										zt12	34.2	35.7	33	35.4	34.5							36.2333	36.1	37.2667	35.6	36.2667							35.8856	34.7836	35.89
										zt16	35.8667	37	33	37.6	37.6							36.7333	34.1	36.4	35.4	34.2							37.4754	36.506	35.7304
										zt20	33.8333	34.2333	36.7667									36.9	36.1333	37.5									37.3687	36.8853	36.1026
										zt0	33.6667	33	33									35.5	36.5	36.8									35.148	34.4792	34.8268
									AD	BAT	sham											SCNx
										zt16	36.7	36.4	36.5667	37.1333	37.4333	36.7333	37	38.4333	37.3333	37.5667		36.5	36.8333	37.0667	36.5	36.0333	37.8	37.5333	37.2667	37.5333	35.9667
										zt20	35.9	35.9667	36.1	35.5	36.2333	36.2	36.4667	37.6667	37.4333	37.8333		36.3333	35.6333	38.0333	36.0667	34.7667	36.9667	37.2667	36.0333	36.5667	36.4333
										zt0	36.2	37.0333	36.4333	36.2	37.1	36.6	36.3333	37.2333	37.0667	37.3333		36.4	35.1667	36.7333	35.7333	36.1333	35.8333	37.3333	36.0333	36.3	36.9667
										zt4	35.0333	35.0667	35.6333	36.0667	36.7	35.8333	36.6667	36.2	37.1333	37.5		36.8667	36.7333	36.8667	35.8333	35.9	36.5667	37.6	36.9	36.2333	36.9333
										zt8	35	34.9667	35.1667	35.6667	36.1	35.9	37.1	37.1667	36.7667	37.4333		37.0333	36.7333	37.3667	35.5	35.2333	37.2	37.8	37.3667	36.4667	36.6667
										zt12	35.5	35.3	35.9667	35.2	36.0667	35.4667	36.8	36.7	36.7333	37.3		36.2	35.6333	35.6	36.5	35.2667	36.1333	37.7333	36.9667	36.5333	36.8333
										zt16	37.7	36.8667	35.9667	37.2	37.7333	36.2667	36.9333	38.0333	37.1333	37.6667		38.0333	35.9333	37.2333	36.75	35.9	36.5333	37.6	36.4667	36.3667	36.7333
										zt20	36.4	35.8333	36.5333	37.1	38.2	36.6	37.4333	38.3	37.9	38.2		37.1667	37.4	36.8333	36.2	36.9333	36.4333	37.6667	36.7	35.9	37.0667
									TRF	zt0	34.8333	36.2	36.1667	36.5333	37.1							38.1	37.1667	37.0667	36.0333	36.5333	36.1667
										zt4	34.7667	35.9	35.8417	35.9	36.8							37.0667	36.3	36.4333	35.4333	36.2333	35.8417
										zt8	34.1333	34.9	35.4167	35.8	36.8333							35.8333	34.8667	36.7	35.6	34.9333	35.4167
										zt12	34.6333	35.2333	35.5583	36.1	36.2667							35.7	35.1333	35.9	36.8333	35	35.5583
										zt16	36.0333	37.1	36.65	36.1333	37.3333							36.1	35.1	36.3333	36	35.1333	36.65
										zt20	36.1667	36.9333	36.6167	36.2	37.1667							35.9667	36.5667	36.6333	36.4	35.8667	36.6167
										zt0	35.3333	33.5667	34.925	34.4333	36.3667							37.0333	36.7333	36.5	35.8	35.8333	34.925
										zt4	34.2333	35.2333	34.9917	34.6333	35.8667							37.5	38.1	36.9667	36.5	36.2	34.9917
										zt8	34.6667	34.9667	34.9583	34.6333	35.5667							36.3667	36.8667	37.2667	36.0667	35.3333	34.9583
										zt12	35.2	35.7667	35.625	35.2667	36.2667							36.2	37.2333	37	36.9	36.8	35.625
										zt16	36.3	35.9	36.3	35.8667	37.1333							34.3333	34.2667	35.6667	37.0667	34.1667	36.3
										zt20	34	33.5667	35.9									36.3	36.9	37.3333
										zt0	34.3333	33.4333	34.1									36.5667	36.7	35.9
										Tail	sham											SCNx
									AD	zt16	27.8333	26.8667	26.2667	26.8333	28.6333	26.5667	26.7	27.8	27.6667	26.9667		30.2667	30.3667	27.3667	26.8333	26.8333	28.9333	27.1333	27.9	26.4333	26.9
										zt20	26.3667	28.1333	26.1667	25.7	25.8333	26.4333	26.3333	25.7333	26.1667	26.1667		30.5667	27.5	26.5	26.4667	27	26.7333	26.2667	26.2333	27.9333	25.3667
										zt0	26.2333	27.7333	26.6	26.7667	27.1667	26.1333	27.2667	25.7333	26.7	27.2667		30.3667	28.0667	27.9	26.8667	27.1333	28.0333	27.0333	27.0333	27.1333	26.7667
										zt4	28.7333	28.8667	27.5	27	27.7667	29.6333	25.9667	25.6667	26.1	26.7		31.1333	28.0333	27.0333	29.8	28.6	30.6667	28.8333	27.5333	26.8667	26.1
										zt8	28.7333	28.9667	29.1333	27.9	27.9333	27.7333	26.5333	24.8333	26.1667	25.7333		32.2333	28.3667	27.8667	29.3	27.3333	26.5667	26.3667	25.7333	29.1	26.7
										zt12	28.6333	27.1	25.8333	26.0667	26	28.9333	27.4	25.8667	26.2667	26.8		27	28.2667	26.5	25.9	26.6	29.0333	27.1	26.0333	27.9333	26.1
										zt16	26.2333	26.8667	28.5333	26.9667	29.7333	28.9333	26.4333	24.6333	27.6	26.2333		28.7	27.2333	26.6333	26.9	27.4333	28.6	27.4333	26.5333	27.7333	24.7333
										zt20	26.8333	28	26.8667	26.6	26.7333	26.3	26.2667	27.3667	26.5	27		27.1333	25.2667	26.6333	26.1333	26.2333	27.6	26.3	26.5333	28.6333	27.9667
									TRF	zt0	30.5667	27.5667	27.8333	28.7667	27.3							30.2	26.6667	27.2333	28	27.4667
										zt4	28.7333	25.8333	27.2	27.1	26.3667							26.3667	27.4667	25.8333	27.2333	26.9333
										zt8	27.0667	27.6667	26.5	28.5667	26.2							29	26.4	26.4	27.7	26.7
										zt12	27.4667	26.0333	26.1333	26.5667	25.9							31.5	26.7	26.4667	26.6	26.1333
										zt16	26.7333	26.2667	26.0333	26.1333	26.1333							26.1667	25.9333	26.0333	28	25.8667
										zt20	27.3	26.3667	27.0667	26.3	26.3667							29.8333	27.8333	26	27.2	27.2
										zt0	24.7667	27.1	27	27.8333	22.7							27.1	26.8	26.5333	26.8	26.5667
										zt4	28.8333	27.7	25.3333	26.4667	25.9							30.2333	27.7	28.6	30.4667	27.3
										zt8	26.1	28.5	24.4333	28.2	25.9333							31.7	29.4667	26.0333	29.8667	25.7667
										zt12	26.3667	27.4333	24.5667	26.4	24.4333							27.5667	25.7333	26.0333	26.2	26.0667
										zt16	26.5333	27	21.8	26.0667	24.6333							29.7	27.1333	28.3667	26.7	25.8333
										zt20	25.3	23.6667	26.8									26.3	27.5333	25.7667
										zt0	24.8667	23.4	25.6									27.4	26.6667	27.3333

## Sheet: fig1C-F,K,M figs1G,I
														EE	sham											SCNx
														ZT12	0.676417	0.675865	0.661313	0.619677	0.549448	0.506675	0.510819	0.485681	0.459208	0.520771		0.529417	0.549056	0.553677	0.528323	0.569552	0.510688	0.494361	0.644264	0.373533	0.572431
														ZT13	0.584844	0.706573	0.585396	0.590552	0.523323	0.551381	0.467528	0.476167	0.458264	0.536111		0.521167	0.549552	0.529479	0.544927	0.688396	0.449219	0.482153	0.667	0.372342	0.553319
														ZT14	0.505375	0.710344	0.638885	0.597115	0.4585	0.539139	0.479903	0.524875	0.451313	0.503806		0.554625	0.579615	0.477208	0.593521	0.648556	0.466719	0.521958	0.673417	0.391047	0.569569
														ZT15	0.564063	0.658865	0.659385	0.581469	0.468167	0.524406	0.475236	0.531403	0.477653	0.508889		0.535958	0.50576	0.495875	0.590896	0.564927	0.483208	0.50775	0.687542	0.401194	0.5685
														ZT16	0.557135	0.645667	0.696646	0.58124	0.486448	0.523431	0.476278	0.556514	0.501292	0.50625		0.486552	0.491354	0.512688	0.580094	0.578323	0.439667	0.541125	0.665819	0.388808	0.531889
														ZT17	0.547208	0.651302	0.671115	0.674375	0.470271	0.516064	0.463063	0.574153	0.536625	0.511722		0.455792	0.518938	0.537552	0.559625	0.532135	0.457854	0.544806	0.630653	0.356236	0.5045
														ZT18	0.608552	0.632448	0.670771	0.641563	0.483552	0.479736	0.485514	0.524792	0.569986	0.501833		0.488979	0.614177	0.491854	0.591688	0.505792	0.447417	0.541375	0.5515	0.334913	0.5285
														ZT19	0.649563	0.574292	0.673854	0.601729	0.526521	0.466917	0.499333	0.477194	0.559236	0.512813		0.484427	0.580458	0.452885	0.556208	0.499177	0.433792	0.525625	0.517514	0.329008	0.552083
														ZT20	0.599208	0.589427	0.606094	0.51101	0.538198	0.507	0.472278	0.484229	0.522556	0.504181		0.441927	0.491188	0.465781	0.512479	0.460917	0.493948	0.492153	0.551104	0.337169	0.560806
														ZT21	0.556646	0.640167	0.645052	0.494281	0.436646	0.595978	0.555819	0.541792	0.506563	0.513958		0.456813	0.518542	0.494469	0.511938	0.443042	0.526479	0.482979	0.588556	0.347461	0.566292
														ZT22	0.451771	0.527823	0.655458	0.501323	0.411792	0.643067	0.594972	0.524319	0.522139	0.491944		0.475219	0.519635	0.493729	0.553135	0.47676	0.418198	0.48475	0.601694	0.342117	0.5855
														ZT23	0.352844	0.438229	0.548823	0.441042	0.369073	0.569725	0.545271	0.46575	0.497917	0.471208		0.450385	0.496885	0.483	0.540938	0.457083	0.331688	0.484278	0.588792	0.347064	0.56025
														ZT24	0.33851	0.500906	0.442875	0.376375	0.306938	0.530364	0.537931	0.407375	0.444778	0.457458		0.419771	0.494719	0.498094	0.543177	0.416625	0.338833	0.478708	0.574611	0.350242	0.54675
														ZT1	0.420083	0.42975	0.3995	0.354729	0.32326	0.5382	0.621972	0.385375	0.431042	0.519		0.470052	0.551563	0.483156	0.548688	0.421313	0.436781	0.453736	0.575708	0.358836	0.531778
														ZT2	0.42751	0.38675	0.40399	0.366802	0.412042	0.580992	0.674167	0.338	0.407972	0.543833		0.476	0.522688	0.448188	0.558531	0.439083	0.44	0.435167	0.556813	0.354178	0.531458
														ZT3	0.345958	0.461417	0.479167	0.373156	0.414281	0.605944	0.658944	0.332563	0.357333	0.552778		0.446438	0.506625	0.434479	0.52776	0.498448	0.388896	0.427917	0.549875	0.345475	0.526264
									total EE			total EE		ZT4	0.32225	0.45499	0.41625	0.374104	0.375563	0.567269	0.574236	0.360847	0.352181	0.494458		0.481198	0.512385	0.475938	0.512396	0.49324	0.412375	0.419903	0.571861	0.323808	0.492431
total CO2	sham	SCNx		total O2	sham	SCNx		body weight	sham		body weight	SCNx		ZT5	0.32899	0.414854	0.375948	0.407042	0.381615	0.473597	0.445417	0.359319	0.355319	0.428819		0.472313	0.499865	0.478583	0.510802	0.473417	0.380771	0.409806	0.567125	0.305897	0.484083
	2008.5	2085.28			2483.88	2197.44		31.4	11.9499		30.8	10.9525		ZT6	0.336854	0.419229	0.489438	0.374667	0.351365	0.432322	0.422333	0.340278	0.369056	0.444486		0.463698	0.582375	0.483938	0.519156	0.445906	0.386781	0.443528	0.535389	0.292554	0.487986
	1965.78	2023.7			2634.26	2248.84		31.5	12.4715		31	11.0725		ZT7	0.390344	0.413865	0.453885	0.350844	0.350719	0.429813	0.416375	0.335139	0.363944	0.436375		0.462573	0.545094	0.457615	0.507042	0.439688	0.416479	0.447056	0.532264	0.2977	0.508861
	2193.7	2121.28			2834.85	2388.66		33.1	13.5175		34.3	11.7264		ZT8	0.386031	0.441771	0.405583	0.404396	0.386052	0.443878	0.411528	0.354931	0.361403	0.446097		0.428698	0.46875	0.484833	0.502302	0.434635	0.391344	0.434403	0.546354	0.307486	0.501292
	1841.61	2094.91			2331.43	2356.97		30	11.1636		33.2	11.5727		ZT9	0.386698	0.415552	0.525	0.368854	0.406219	0.416181	0.386014	0.365167	0.358333	0.399611		0.474354	0.551531	0.487906	0.498156	0.408875	0.37176	0.464208	0.562472	0.308461	0.488931
	2108.01	2081.95			2240.32	2125.26		30.6	11.7623		28.5	10.6729		ZT10	0.475802	0.378938	0.552542	0.33901	0.453396	0.408236	0.383333	0.365667	0.361444	0.446722		0.461635	0.504125	0.490406	0.492354	0.432469	0.398698	0.445264	0.563264	0.307956	0.497056
	1622.97	1857.21			2090.92	1836.7		28.2	9.97526		27.8	9.29444		ZT11	0.590271	0.490302	0.581365	0.418052	0.478542	0.402819	0.354847	0.390681	0.34775	0.454431		0.396604	0.413417	0.48126	0.506448	0.435635	0.353448	0.438681	0.573458	0.301203	0.509708
	1612.74	1810.23			2111.52	2122.15		28.5	10.0428		27.9	10.3265		ZT12	0.691531	0.620771	0.673854	0.565896	0.508583	0.402206	0.348146	0.386722	0.361722	0.454222		0.45	0.432865	0.456313	0.5045	0.426125	0.294385	0.430542	0.562542	0.304778	0.498556
	2092.43	1995.33			2009.31	2806.22		28.6	10.2435		37.3	13.1639		ZT13	0.698479	0.607646	0.742667	0.619135	0.51026	0.382164	0.391167	0.416194	0.39975	0.472569		0.487917	0.454052	0.498688	0.508135	0.413198	0.294146	0.448389	0.574583	0.307829	0.496056
	2052.16	1433.09			2110.6	1595.1		29.6	10.5805		26.5	7.8399		ZT14	0.68749	0.617438	0.721625	0.588375	0.510115	0.402567	0.476625	0.464736	0.409319	0.485417		0.501625	0.525531	0.584198	0.485427	0.404333	0.367	0.489958	0.606	0.314094	0.552583
	2184.47	2312.22			2295.77	2668.17		30	11.4495		34.6	13.028		ZT15	0.663385	0.658458	0.644354	0.578958	0.540156	0.4407	0.581694	0.503521	0.441833	0.539528		0.576229	0.602906	0.62351	0.520135	0.445969	0.480865	0.526625	0.623333	0.348869	0.627667
														ZT16	0.562948	0.605625	0.690708	0.564542	0.57026	0.496889	0.571708	0.507514	0.481083	0.529903		0.56551	0.60751	0.604948	0.585	0.456458	0.462542	0.545104	0.648472	0.394008	0.638639
△RER	sham	scnx		total counts	sham	SCNx		food intake						ZT17	0.523198	0.621948	0.733281	0.480979	0.559729	0.472117	0.499569	0.491319	0.540472	0.480625		0.53525	0.547813	0.585167	0.601771	0.438042	0.478302	0.511083	0.650153	0.371331	0.597875
	-0.32075	0.110248			655.45	148.85		AD			TRF			ZT18	0.486188	0.673427	0.63149	0.491219	0.462698	0.400581	0.478208	0.442444	0.549542	0.453694		0.535177	0.556604	0.597281	0.54876	0.442271	0.524458	0.498181	0.621736	0.327744	0.589194
	-0.29405	0.219357			301.96	211.4		sham	SCNx		sham	SCNx		ZT19	0.456948	0.622375	0.605302	0.543264	0.386604	0.374508	0.447694	0.420361	0.521097	0.474056		0.505073	0.518021	0.550563	0.456292	0.482479	0.460833	0.465986	0.548903	0.287354	0.556958
	-0.22836	0.036983			477.56	176.59		5.05	6.325		2.7	1.7		ZT20	0.496677	0.641583	0.690063	0.550281	0.390125	0.421579	0.528764	0.4585	0.465083	0.475875		0.461719	0.435375	0.527375	0.458771	0.450344	0.462979	0.436403	0.513236	0.297989	0.537542
	-0.2031	0.003606			324.11	127.37		5.9	4.425		1.7	2.2		ZT21	0.457719	0.563281	0.592958	0.460073	0.404646	0.465075	0.622653	0.470917	0.452083	0.466194		0.44025	0.438208	0.481656	0.540292	0.430865	0.44426	0.4155	0.498625	0.312361	0.523917
	0.013271	0.035176			367.7	359.2		4.45	4.95		2.2	2.4		ZT22	0.477125	0.499292	0.58574	0.420646	0.476573	0.440122	0.575417	0.396958	0.454604	0.440014		0.435052	0.429083	0.430281	0.545115	0.466771	0.381208	0.393688	0.495764	0.323953	0.501889
	-0.08311	-0.06704			227.2	298.3		5.35	5.15		2.9	2.3		ZT23	0.450167	0.54901	0.514948	0.421781	0.398417	0.393756	0.472625	0.354153	0.464736	0.416847		0.441479	0.431208	0.500083	0.49701	0.480604	0.392927	0.397444	0.491292	0.318247	0.479396
	-0.14591	0.026045			367.4	187.23		5.425	4.95		2.9	2.1		ZT24	0.444833	0.485229	0.457708	0.371802	0.328625	0.392636	0.462125	0.317667	0.410639	0.400736		0.472521	0.39749	0.453135	0.473406	0.453281	0.44675	0.373708	0.486806	0.327022	0.479528
	-0.22124	0.037066						4.825	4.85		2.4	1.9		ZT1	0.432969	0.441135	0.552656	0.343802	0.413625	0.400111	0.45875	0.361347	0.345292	0.438514		0.397979	0.420594	0.368281	0.433313	0.420917	0.39999	0.366417	0.515569	0.326029	0.490847
	-0.16662	0.007273							5			2.5		ZT2	0.480521	0.44226	0.475365	0.361542	0.407917	0.402079	0.427486	0.338667	0.320056	0.428021		0.332344	0.42776	0.379344	0.404615	0.396156	0.340302	0.365819	0.530556	0.316658	0.483458
	-0.10412	0.00091							5.625			2.9		ZT3	0.459521	0.421031	0.404188	0.361188	0.411823	0.387761	0.402833	0.320486	0.335597	0.437069		0.357031	0.445823	0.425958	0.398563	0.387031	0.33401	0.391083	0.520042	0.309364	0.467472
														ZT4	0.386146	0.418594	0.440417	0.380052	0.370052	0.353492	0.375514	0.312563	0.349167	0.439222		0.422323	0.443552	0.422521	0.431156	0.383885	0.325208	0.38475	0.476222	0.283436	0.481222
														ZT5	0.415677	0.419698	0.449438	0.374438	0.329646	0.349483	0.334167	0.311264	0.34675	0.442861		0.386135	0.42074	0.399903	0.416135	0.409177	0.322396	0.385153	0.481889	0.282353	0.477778
														ZT6	0.470542	0.437542	0.429635	0.415104	0.339552	0.346017	0.355486	0.305639	0.332042	0.416028		0.336104	0.386563	0.412802	0.395854	0.408729	0.330792	0.372583	0.492306	0.288058	0.463521
														ZT7	0.442396	0.458042	0.441219	0.426115	0.344667	0.360028	0.355438	0.313319	0.386986	0.379611		0.345104	0.33974	0.382219	0.428969	0.379479	0.398948	0.404083	0.505514	0.288383	0.484806
														ZT8	0.46226	0.45625	0.47924	0.424542	0.336938	0.362122	0.336694	0.326569	0.391903	0.4135		0.364823	0.412646	0.368115	0.42349	0.4005	0.42799	0.420306	0.546306	0.305663	0.474639
														ZT9	0.459344	0.487219	0.451125	0.430302	0.348667	0.373208	0.361431	0.333292	0.349583	0.388417		0.348979	0.384427	0.38001	0.392542	0.404063	0.361208	0.430333	0.578847	0.308822	0.455611
														ZT10	0.512938	0.496542	0.439427	0.445031	0.365854	0.394225	0.353708	0.339688	0.372903	0.407764		0.330594	0.358177	0.362281	0.370698	0.374115	0.331635	0.411208	0.578458	0.316803	0.451958
														ZT11	0.629698	0.538427	0.597948	0.536573	0.432979	0.400653	0.34775	0.341694	0.355444	0.406625		0.343271	0.373656	0.412156	0.390469	0.360406	0.368156	0.411403	0.550722	0.3055	0.467625
														ZT12	0.705677	0.557542	0.723698	0.579063	0.394635	0.401014	0.333444	0.381569	0.389736	0.452083		0.375271	0.444073	0.473063	0.469458	0.389021	0.365125	0.422833	0.537653	0.292247	0.451542
														ZT13	0.686094	0.479969	0.773906	0.582854	0.422354	0.475439	0.339458	0.470569	0.488806	0.480903		0.407271	0.456781	0.492438	0.468448	0.390031	0.331438	0.429889	0.527542	0.290839	0.459028
														ZT14	0.627625	0.560208	0.775625	0.590573	0.500646	0.494722	0.4135	0.557208	0.594181	0.540708		0.409146	0.39349	0.52776	0.493104	0.402646	0.341969	0.47675	0.568958	0.294179	0.523431
														ZT15	0.550219	0.670302	0.800625	0.59026	0.500896	0.483708	0.537667	0.576125	0.616528	0.565542		0.468188	0.506063	0.507177	0.484729	0.403958	0.397885	0.553264	0.641569	0.332114	0.657431
														ZT16	0.50199	0.642917	0.783188	0.599104	0.561156	0.50635	0.530333	0.554778	0.600938	0.577778		0.553698	0.587531	0.42476	0.523063	0.468708	0.439688	0.547528	0.634979	0.382778	0.704319
														ZT17	0.52299	0.627365	0.714344	0.577646	0.567135	0.502883	0.480194	0.522729	0.567764	0.532361		0.534604	0.527448	0.509031	0.572646	0.519708	0.447271	0.485854	0.556486	0.398414	0.656
														ZT18	0.49401	0.573698	0.575229	0.561083	0.58525	0.414122	0.463569	0.487167	0.495514	0.512755		0.447135	0.512177	0.529167	0.517208	0.508875	0.403604	0.469903	0.476972	0.344861	0.635021
														ZT19	0.511979	0.55199	0.566125	0.560438	0.574104	0.341431	0.454917	0.480722	0.459042	0.507111		0.43251	0.484656	0.517597	0.442854	0.470052	0.452917	0.4225	0.471222	0.330272	0.609014
														ZT20	0.439073	0.53775	0.651208	0.557115	0.536031	0.385414	0.466333	0.456972	0.469944	0.525569		0.440521	0.475115	0.508729	0.445771	0.453938	0.473833	0.408306	0.512806	0.325	0.591847
														ZT21	0.358979	0.458156	0.512156	0.477104	0.483969	0.426508	0.458083	0.440722	0.467569	0.47175		0.42525	0.516073	0.505292	0.433542	0.503948	0.430917	0.423556	0.511778	0.345764	0.56425
														ZT22	0.353781	0.436333	0.393542	0.452389	0.50875	0.44655	0.442861	0.405847	0.423875	0.482444		0.449104	0.465448	0.479885	0.423625	0.50525	0.37751	0.429486	0.505917	0.327672	0.542889
														ZT23	0.367292	0.422385	0.425823	0.415198	0.439167	0.436908	0.409514	0.352958	0.366722	0.437222		0.401823	0.444708	0.461771	0.43599	0.424479	0.336833	0.413563	0.500542	0.311711	0.529764
														ZT24	0.427063	0.393844	0.534063	0.367198	0.381625	0.377433	0.390639	0.340806	0.355194	0.426861		0.358125	0.450906	0.488833	0.456948	0.387021	0.321323	0.386208	0.495736	0.309147	0.512347
														ZT1	0.379854	0.419979	0.48176	0.420615	0.382896	0.356742	0.381194	0.33125	0.366694	0.420736		0.404448	0.426875	0.470906	0.454875	0.385385	0.309604	0.384792	0.493944	0.314961	0.504396
														ZT2	0.307927	0.404135	0.446635	0.377927	0.383063	0.357969	0.368125	0.338653	0.343542	0.439472		0.415188	0.418417	0.457542	0.410073	0.39149	0.285177	0.379944	0.492806	0.313354	0.490875
														ZT3	0.324021	0.420021	0.42701	0.324958	0.39649	0.352553	0.339639	0.343042	0.339444	0.407729		0.40849	0.397354	0.439875	0.401469	0.376552	0.290583	0.378222	0.483444	0.297375	0.474264
														ZT4	0.35001	0.427917	0.374958	0.365917	0.405802	0.355496	0.339875	0.324014	0.332667	0.406889		0.408281	0.418198	0.492469	0.437521	0.367563	0.375125	0.367597	0.498646	0.289142	0.479917
														ZT5	0.400448	0.457917	0.340823	0.426229	0.412167	0.358944	0.342667	0.319333	0.330319	0.395486		0.435615	0.438417	0.486896	0.451708	0.364698	0.414458	0.360917	0.491667	0.305464	0.474986
														ZT6	0.414063	0.458698	0.34199	0.392948	0.409479	0.346053	0.353861	0.328375	0.330208	0.422847		0.431875	0.418896	0.44176	0.476531	0.367927	0.367271	0.396542	0.508833	0.318753	0.458639
														ZT7	0.455917	0.431104	0.382208	0.338583	0.407365	0.344969	0.364111	0.325111	0.32075	0.410833		0.443635	0.42575	0.423813	0.490083	0.433792	0.375944	0.403319	0.523639	0.317669	0.451917
														ZT8	0.401917	0.436896	0.47074	0.339281	0.380573	0.329731	0.36875	0.319222	0.316806	0.424125		0.479844	0.429906	0.434708	0.438698	0.426677	0.35276	0.412444	0.575444	0.310122	0.457736
														ZT9	0.355292	0.496188	0.478104	0.357333	0.383229	0.365228	0.384417	0.3275	0.316972	0.391333		0.44724	0.395194	0.472667	0.455385	0.436979	0.309927	0.405333	0.638333	0.303117	0.472931
														ZT10	0.547333	0.515385	0.535563	0.362802	0.42626	0.372613	0.385097	0.332556	0.33775	0.397604		0.404073	0.370219	0.441167	0.437073	0.432615	0.371771	0.424667	0.616736	0.286181	0.468556
														ZT11	0.665094	0.47675	0.538417	0.373615	0.52949	0.376169	0.370056	0.355604	0.356625	0.397222		0.46675	0.382688	0.480229	0.434396	0.402438	0.421083	0.403153	0.579884	0.284592	0.466764
														ZT12	0.656531	0.509781	0.626854	0.414844	0.487385	0.4056	0.373653	0.401292	0.433736	0.381625		0.43725	0.436063	0.483625	0.476615	0.436292	0.380573	0.389854	0.532889	0.289069	0.471861
														ZT13	0.676531	0.559438	0.743833	0.404688	0.405365	0.385992	0.484611	0.503819	0.526333	0.453986		0.381885	0.474854	0.467844	0.479656	0.47	0.326854	0.402972	0.512278	0.288817	0.469875
														ZT14	0.682615	0.601042	0.746958	0.509833	0.519292	0.409536	0.473792	0.547792	0.576806	0.525403		0.465083	0.390656	0.441604	0.516583	0.408635	0.302042	0.437806	0.496153	0.283292	0.475361
														ZT15	0.679427	0.616417	0.734292	0.592688	0.592792	0.482625	0.393181	0.551056	0.575486	0.551514		0.450323	0.360385	0.417771	0.490115	0.358135	0.309594	0.444875	0.509958	0.285079	0.500806
														ZT16	0.67574	0.595354	0.691667	0.594063	0.603458	0.537442	0.223319	0.552139	0.569819	0.548813		0.429719	0.424594	0.448406	0.47024	0.371771	0.417781	0.347167	0.542778	0.277297	0.563611

## Sheet: fig1G-J,L
															body temperature	Sham						SCNx						Sham-HFD
															zt16	36.0667	37.1667	37.2	37.8667	37.8667		36.0667	35.9667	37.9667	35.3	37		36.7667	36.2	37.9	38.4667
															zt20	36.4	37	37	36.9	36.8333		35.7333	35.9	37.4667	36.1667	38.1667		34.3	35.8667	37.0333	37.9333
															zt0	35.4667	37.1667	36.9	35.3	36.6667		37.5	37.1	38.1	36.1333	35.3667		34.7667	35.2333	37.0667	37.1333
															zt4	34.2	35.2	35.8	35.5	35.6		36.9	34.7	37.0333	35.3	34.7		34.5	34.5333	35.8	36.7
															zt8	34.1	35.6	34.3	35.4333	34.9333		36.6333	33.9667	37.4667	34.6333	35.7		33.5333	35.7	35.7	37.1
															zt12	34.7667	35.6	36	35.6	34.8		35.3	36.7667	36.9667	36.1	36		33.6	35.3	35.5333	37.3333
															zt16	36.2	37.2667	35.4333	37	37.4667		37.4	35.0333	37.0333	34.8667	35.9333		35.1333	36.4	36.4667	38.3
															zt20	36.4	37.4	37.3333	36.7667	36.7		37.2	36.2667	37.9	36.1333	37		35.1	35.8	37.7333	38.0667
															zt0	36.1667	34.4	33	33.7667	35.8667		37.2667	37.4333	38.2	35.1	35.6		33.4	35.4	36.1333	36.1333
															zt4	33.4	34.3	35.2	34.2	34.3667		36.8	38.3	37.4333	35.9333	37.1667		33.3667	34.1333	35.3	35.8
															zt8	34.1	34.7	33	34.6	34.1		35.8	36.1	38.1333	34.7667	36.4333		34.2333	34.4	35.7	35.4
BW	Sham	SCNx	Sham HFD		Fat/BW	Sham	SCNx	Sham HFD		Lean/BW	Sham	SCNx	Sham HFD		zt12	34.2	35.7	33	35.4	34.5		36.2333	36.1	37.2667	35.6	36.2667		33.9	35.1	36.3	34.5667
	26	26.2	34.971			0.083538	0.152748	0.289955			0.753731	0.657519	0.636156		zt16	35.8667	37	33	37.6	37.6		36.7333	34.1	36.4	35.4	34.2		33	37	37.5	34.6
	27.8	23.7	29.997			0.065	0.125232	0.238324			0.781691	0.680717	0.694703
	25.7	24.8	31.42			0.064747	0.121613	0.260662			0.78035	0.714516	0.669605
	25.6	24.5	35.97			0.084492	0.151633	0.294468			0.75875	0.680449	0.622491
	25.8	27.4	34.975			0.062054	0.191642	0.309736			0.786047	0.658029	0.615783
	26.5	32.9	32.418			0.065245	0.228085	0.205287			0.784	0.598146	0.72907
	25.2	31.8				0.07746	0.270503				0.77631	0.590063
	26.8	27				0.094067	0.223704				0.759254	0.631852
	26.9	27.8				0.06855	0.21964				0.783792	0.609209
	24.6	24.5				0.071463	0.115429				0.786829	0.732245
		21.3					0.119531					0.842254
		24.8					0.190363					0.654556
Fat/Lean	Sham	SCNx	Sham HFD
	0.110833	0.23231	0.455792
	0.083153	0.183971	0.343059
	0.082972	0.170203	0.389277
	0.111357	0.222842	0.473047
	0.078945	0.291237	0.502995
	0.083221	0.38132	0.281574
	0.09978	0.458431
	0.123894	0.354045
	0.08746	0.360534
	0.090825	0.157637
		0.141918
		0.290827

## Sheet: fig2A-C
PET/CT	Sham	SCNx
	3.75	3.48
	2.28	4
	2.7	3.77
	1.95	4.42
	3.41	3.25
gamma count	%ID/g	Sham						SCNx
	BAT	2.92324	1.70224	2.45829	3.29634	2.20796		3.61055	4.40246	4.25989	7.0666	3.43354
	liver	3.08569	1.90393	1.86152	1.88637	1.81604		2.12346	2.4482	2.57704	2.94846	2.68035
	WAT	1.86757	0.555214	1.03516	0.369752	0.646672		0.250968	0.184803	0.216546	0.236819	0.195262

## Sheet: fig2D,E
Time (minutes)	Sham TRF												SCNx TRF
1.39881	8.30482	8.30482	8.30482	8.30482	8.30482	8.30482	8.30482	8.30482	8.30482	8.30482	8.30482		8.30482	8.30482	8.30482	8.30482	8.30482	8.30482	8.30482	8.30482	8.30482	8.30482	8.30482
10.067	7.69941	8.24256	7.72774	8.00817	7.85864	7.68674	9.26133	8.29295	8.99996	8.18813	8.71397		7.67453	7.3389	8.25352	8.36062	8.18506	9.2732	7.98063	9.35426	7.58792	7.81766	7.90981
18.714	7.36732	7.96774	7.56604	7.97288	7.86196	7.44973	8.93293	7.35267	7.99009	7.2439	8.46013		7.34103	7.03973	7.89406	8.20025	8.28096	9.08827	7.74619	9.02275	7.06989	7.55823	7.63991
27.4711	10.3633	10.9468	7.1204	7.88378	6.73352	8.20835	12.1409	9.5074	8.63063	9.20257	7.23491		8.25984	7.33468	12.3543	10.3617	10.7156	14.1552	9.33604	13.7155	8.73199	9.31682	8.81406
36.1019	11.602	11.8253	7.74051	8.65322	7.6886	8.91102	13.0335	10.5349	9.2548	10.3503	8.25455		8.83727	8.2022	14.0232	11.7705	12.2857	15.6412	10.3828	15.0793	9.26816	10.5763	9.37862
44.7124	12.2533	12.3465	8.33745	9.18114	8.32574	9.37876	13.5919	11.1928	9.9652	11.2515	9.06912		9.71724	8.87271	14.9109	12.8658	13.0802	16.3279	10.9992	16.3505	9.9543	11.4886	10.2167
53.3628	12.6716	12.8143	8.87049	9.69642	8.87223	9.77082	13.6424	11.4527	10.1937	11.4116	9.38659		10.3356	9.37766	15.7048	13.6866	13.9521	16.682	11.6039	16.5221	9.99887	11.9168	10.5984
61.9897	12.6359	12.8775	8.93262	9.763	8.97565	9.7536	13.7809	11.6733	10.4503	11.8021	9.72812		10.1265	9.47368	15.592	13.5321	13.9442	16.735	11.7438	17.059	10.3714	12.1652	10.8292
70.6354	12.8761	13.0503	9.10279	9.91816	9.12711	9.86872	13.8333	11.6987	10.5448	11.9564	9.97777		10.3547	9.66077	15.8382	13.6997	14.2266	16.9462	11.9754	17.275	10.5335	12.3998	10.9702
79.2649	12.8458	12.9967	9.10467	9.96587	9.22805	9.88467	13.7135	11.8405	10.5884	12.0273	10.1054		10.378	9.82093	15.7294	13.8409	14.2536	16.7847	12.0302	17.3061	10.5558	12.4549	11.1816
87.9182	12.725	13.0018	9.03371	9.91485	9.19506	9.75569	13.4494	11.6438	10.5209	11.7893	9.97503		10.2753	9.86938	15.6067	13.533	13.8532	16.7027	12.121	17.1943	10.5817	12.452	11.0126
96.568	12.4987	13.079	9.00076	9.89087	9.10156	9.69871	13.1925	11.4281	10.3612	11.7627	10.0843		10.202	9.87225	15.3163	13.2833	13.5173	16.4906	12.0997	17.2637	10.8671	12.2149	10.9086
105.229	12.4503	12.987	9.10555	9.92094	9.18434	9.72949	12.6782	11.1462	10.111	11.4983	10.0743		10.7352	9.88391	15.2575	13.1566	13.4019	16.3511	12.1805	16.8801	10.8754	12.1326	10.6781
	Sham	SCNx
	5.35773	2.93424
	5.0341	2.82966
	1.46768	7.71269
	1.94197	5.33273
	1.3331	5.57225
	2.30596	7.61444
	4.51643	4.37478
	4.29117	8.17153
	2.53083	3.51185
	4.54544	4.8938
	1.51489	3.37271

## Sheet: fig2F,J figS2B
Pfkl	m1	m2	m3	m4	m5	m6		Adrb3	m1	m2	m3	m4	m5	m6
sham ad zt4	1.29999	1.00446	1.14911	0.795317	0.83968	0.911442		sham ad zt4	0.7853	0.930013	1.09173	0.845994	1.05314	1.29383
sham ad zt16	1.10166	1.0578	1.14396	0.765777	0.788894	0.926725		sham ad zt16	0.629951	0.596981	0.633037	0.664245	0.740548	0.783132
SCNx ad zt4	0.641636	1.09286	1.32631	1.03919	2.04123	2.52928		SCNx ad zt4	0.862632	0.784873	0.961048	0.849684	1.24873	1.26478
SCNx ad zt16	0.76857	0.990308	0.917514	1.24298	1.80261	1.94832		SCNx ad zt16	1.03856	1.15125	0.75294	1.23768	1.28182	0.981279
sham trf zt4	0.793837	0.789361	0.59159	0.567362	0.542608	0.462798		sham trf zt4	0.866261	1.25975	1.0512	0.909531	1.27587	1.20703
sham trf zt16	0.697741	0.633811	0.593165	0.598851	0.485493	0.500638		sham trf zt16	0.456991	0.37895	0.705158	0.694706	0.376699	0.673568
SCNx trf zt4	0.518641	0.820423	1.01114	0.916658	1.64749	2.02886		SCNx trf zt4	1.45647	1.35221	1.5118	1.80843	1.80075	1.9799
SCNx trf zt16	0.882781	0.771	1.11583	2.27282	1.43037	2.06799		SCNx trf zt16	0.874252	0.719958	0.910055	1.22079	0.746789	1.05617
Pfm	m1	m2	m3	m4	m5	m6		Cyp2e1	m1	m2	m3	m4	m5	m6
sham ad zt4	1.21394	1.14549	1.02082	0.819463	0.865938	0.934358		sham ad zt4	1.23381	0.3336	1.92817	0.972305	0.295108	1.23701
sham ad zt16	0.552286	0.804259	0.836439	0.423805	0.611333	0.678271		sham ad zt16	0.604476	1.39731	2.80388	0.75831	1.65628	2.26447
SCNx ad zt4	0.671005	0.89173	1.05209	1.11548	1.74657	2.00754		SCNx ad zt4	0.141089	0.096193	0.087346	0.124609	0.079386	0.084275
SCNx ad zt16	0.698678	0.900251	0.922482	1.33674	1.65218	1.91404		SCNx ad zt16	0.399039	0.472337	0.12089	0.125365	0.423261	0.144979
sham trf zt4	0.828552	0.787689	0.700803	0.604416	0.530697	0.550198		sham trf zt4	2.19616	2.32776	2.03742	2.2349	2.79459	1.96287
sham trf zt16	0.467439	0.42461	0.405998	0.388641	0.347426	0.341332		sham trf zt16	3.94292	3.14207	3.50695	1.79066	4.44994	3.30743
SCNx trf zt4	0.402616	0.73868	0.69567	0.656427	1.24738	1.28893		SCNx trf zt4	0.203884	0.191332	0.068635	0.279344	0.205952	0.061357
SCNx trf zt16	0.582904	0.509095	0.705107	1.65535	0.929582	1.27862		SCNx trf zt16	0.29362	0.244284	0.183169	0.094955	0.161044	0.224761
Pfm	m1	m2	m3	m4	m5	m6		Irf4	m1	m2	m3	m4	m5	m6
sham ad zt4	1.18522	1.53213	0.663045	0.830786	1.16897	0.619853		sham ad zt4	1.20487	0.819505	0.976452	1.06341	0.931978	1.00378
sham ad zt16	0.249261	0.237825	0.200328	0.200207	0.173711	0.153734		sham ad zt16	0.835491	1.55438	1.57038	0.957184	1.3045	1.80224
SCNx ad zt4	3.66393	1.79679	2.89873	5.97515	3.26694	5.32944		SCNx ad zt4	0.696897	0.994799	0.892183	0.695532	0.94255	0.781458
SCNx ad zt16	3.52208	4.53823	3.79785	3.12643	7.37936	8.82769		SCNx ad zt16	1.2035	1.42457	0.69931	0.625956	1.04317	1.08165
sham trf zt4	0.337511	0.273901	0.154065	0.21117	0.141195	0.090841		sham trf zt4	1.43623	8.52199	12.508	1.27061	9.77876	9.5299
sham trf zt16	0.091006	0.082667	0.138735	0.083045	0.066691	0.113108		sham trf zt16	16.7747	13.3675	30.903	43.0044	12.4123	33.0808
SCNx trf zt4	0.239325	1.69951	0.810976	0.409566	3.3831	1.49296		SCNx trf zt4	3.26442	0.539168	1.01379	2.0162	0.718792	1.30147
SCNx trf zt16	0.641702	0.560447	0.896202	4.09787	0.961771	1.58629		SCNx trf zt16	2.14537	1.78488	1.67908	0.855241	1.94615	1.95639
								Cyp4a10	m1	m2	m3	m4	m5	m6
								sham ad zt4	1.12718	0.669647	0.973653	1.32137	1.15225	0.755905
								sham ad zt16	1.1607	2.02565	2.62313	0.762065	2.74536	3.31094
								SCNx ad zt4	0.741837	1.22083	0.773143	1.12009	1.91925	0.319564
								SCNx ad zt16	0.709625	0.839974	0.250995	0.762349	0.745885	0.685995
								sham trf zt4	13.2088	29.144	28.3982	15.1915	32.8722	27.8156
								sham trf zt16	33.9585	27.0612	42.3903	48.4678	31.2913	41.758
								SCNx trf zt4	4.36837	2.25069	7.30449	5.78043	3.14299	2.94688
								SCNx trf zt16	9.03917	7.52033	5.39145	2.17543	5.74791	5.88342

## Sheet: fig2G-I
						Adrb3	m1	m2	m3	m4	m5	m6
						sham ad zt4	1.33279	0.604181	1.04506	1.25773	0.556789	1.20345
						sham ad zt16	0.462861	0.865307	1.2244	0.460201	0.816418	1.10536
						SCNx ad zt4	0.284187	0.677581	0.186335	0.309572	0.684636	0.167778
						SCNx ad zt16	0.226116	0.281597	0.186362	0.201128	0.28529	0.181263
						sham trf zt4	1.04125	0.969396	0.820227	1.11702	1.02172	0.698884
						sham trf zt16	1.31904	0.413768	0.958842	1.28308	0.384346	0.959834
						SCNx trf zt4	0.612648	0.364545	0.072078	0.536999	0.406348	0.07704
						SCNx trf zt16	0.149809	0.130533	0.050863	0.142687	0.128938	0.051724
						Adrb2	m1	m2	m3	m4	m5	m6
						sham ad zt4	0.936258	0.953702	1.02716	0.900611	1.05875	1.12353
						sham ad zt16	0.813899	0.988782	1.05481	0.876256	1.0919	0.947841
						SCNx ad zt4	1.19548	1.50044	1.36699	1.07257	1.48316	1.36134
						SCNx ad zt16	1.69525	1.23224	1.4	1.51474	1.33829	1.46785
						sham trf zt4	1.32505	3.64652	1.42042	1.25921	3.79848	1.35199
						sham trf zt16	13.6748	5.06569	11.3247	15.192	5.40529	11.4201
						SCNx trf zt4	2.48054	1.75937	1.81904	2.23246	1.48936	1.73105
						SCNx trf zt16	2.03334	1.86821	1.78296	1.35369	1.83534	1.41568
							p-HSL	Area	HSP90	Area	HSL	Area	HSL/HSP90	p-HSL/HSL
						1	0.378	15840	65.608	14784	27.673	13248	0.421793	0.0136595
						2	2.553	15840	72.082	14784	64.434	13248	0.893899	0.0396219
						3	0.75	15840	70.228	14784	36.394	13248	0.518226	0.0206078
						4	7.407	15840	78.199	14784	46.337	13248	0.592552	0.159851
						5	24.993	15840	57.084	14784	71.815	13248	1.25806	0.348019
						6	2.234	15840	56.919	14784	48.195	13248	0.84673	0.0463534
						7	37.99	15840	57.856	14784	70.831	13248	1.22426	0.536347
						8	6.274	15840	57.038	14784	76.377	13248	1.33905	0.0821451
						9	95.516	15840	79.701	14784	60.721	13248	0.76186	1.57303
						10	108.848	15840	73.977	14784	59.468	13248	0.803871	1.83036
						11	104.778	15840	69.4	14784	76.996	13248	1.10945	1.36082
						12	103.661	15840	58.688	14784	77.375	13248	1.31841	1.33972
						13	57.579	15840	57.971	14784	59.745	13248	1.0306	0.963746
						14	51.219	15840	61.494	14784	52.987	13248	0.861661	0.966633
						15	62.08	15840	59.708	14784	48.854	13248	0.818215	1.27073
						16	63.622	15840	56.489	14784	61.862	13248	1.09512	1.02845
						17	19.47	15840	69.368	14784	74.469	13248	1.07354	0.261451
						18	25.231	15840	60.425	14784	64.744	13248	1.07148	0.389704
						19	20.337	15840	63.155	14784	72.914	13248	1.15452	0.278918
						20	48.839	15840	53.566	14784	102.945	13248	1.92183	0.474418
						21	15.718	15840	63.68	14784	97.219	13248	1.52668	0.161676
						22	28.76	15840	61.628	14784	88.637	13248	1.43826	0.324469
						23	25.148	15840	53.614	14784	86.648	13248	1.61615	0.290232
						24	24.719	15840	55.34	14784	90.468	13248	1.63477	0.273235
						25	79.348	15840	80.893	14784	48.491	13248	0.599446	1.63634
						26	56.949	15840	86.721	14784	35.845	13248	0.413337	1.58876
						27	38.614	15840	89.266	14784	31.328	13248	0.350951	1.23257
						28	59.366	15840	78.093	14784	59.649	13248	0.76382	0.995256
						29	6.371	15840	78.056	14784	24.638	13248	0.315645	0.258584
						30	0.18	15840	88.316	14784	11.094	13248	0.125617	0.016225
						31	5.027	15840	72.283	14784	16.041	13248	0.221919	0.313384
						32	0.234	15840	83.564	14784	10.154	13248	0.121512	0.0230451

## Sheet: fig2K,L
	Area	HSP90-1	Area	ADRB3-1	ADRB3/HSP90			Area	HSP90-1	Area	ADRB3-1	ADRB3/HSP90
1	15385	91.488	987	105.56	1.15381		1	14112	70.906	10880	79.229	1.11738
2	15385	90.42	987	111.414	1.23218		2	14112	77.174	10880	88.105	1.14164
3	15385	91.849	987	99.563	1.08399		3	14112	72.549	10880	69.166	0.953369
4	15385	93.771	987	99.291	1.05887		4	14112	77.023	10880	75.732	0.983239
5	15385	85.321	987	85.416	1.00111		5	14112	75.577	10880	71.049	0.940088
6	15385	88.229	987	109.564	1.24181		6	14112	75.433	10880	59.353	0.786831
7	15385	81.976	987	100.125	1.22139		7	14112	77.072	10880	68.283	0.885964
8	15385	87.189	987	118.114	1.35469		8	14112	79.7	10880	67.157	0.842622
9	15385	107.901	987	69.861	0.647455		9	14112	85.905	10880	64.376	0.749386
10	15385	103.462	987	86.074	0.831938		10	14112	84.334	10880	74.648	0.885147
11	15385	98.835	987	72.724	0.735812		11	14112	65.636	10880	75.778	1.15452
12	15385	97.847	987	36.645	0.374513		12	14112	73.889	10880	59.51	0.805397
13	15385	102.488	987	94.872	0.925689		13	14112	77.648	10880	84.613	1.0897
14	15385	93.46	987	103.178	1.10398		14	14112	74.047	10880	82.835	1.11868
15	15385	86.769	987	94.952	1.09431		15	14112	75.345	10880	75.003	0.995461
16	15385	81.138	987	83.174	1.02509		16	14112	71.178	10880	85.542	1.2018
17	15385	105.311	987	74.233	0.704893		17	14112	78.745	10880	76.931	0.976964
18	15385	113.66	987	88.036	0.774556		18	14112	81.89	10880	84.056	1.02645
19	15385	107.388	987	74.341	0.692265		19	14112	73.719	10880	69.734	0.945943
20	15385	105.135	987	75.015	0.713511		20	14112	70.648	10880	70.19	0.993517
21	15385	116.615	987	97.222	0.833701		21	14112	72.129	10880	85.563	1.18625
22	15385	105.931	987	84.486	0.797557		22	14112	76.366	10880	63.492	0.831417
23	15385	106.468	987	83.226	0.7817		23	14112	73.814	10880	65.576	0.888395
24	15385	110.135	987	79.556	0.72235		24	14112	86.075	10880	85.157	0.989335
25	15385	95.281	987	91.842	0.963907		25	14112	68.168	10880	51.177	0.750748
26	15385	86.831	987	50.792	0.584952		26	14112	60.417	10880	39.358	0.651439
27	15385	91.38	987	80.016	0.87564		27	14112	66.031	10880	63.377	0.959807
28	15385	89.779	987	76.149	0.848183		28	14112	71.958	10880	60.074	0.834848
29	15385	93.08	987	77.854	0.83642		29	14112	57.913	10880	48.288	0.833802
30	15385	80.885	987	52.918	0.654237		30	14112	48.077	10880	31.826	0.66198
31	15385	93.187	987	95.148	1.02104		31	14112	64.707	10880	60.753	0.938894
32	15385	98.534	987	95.493	0.969138		32	14112	67.898	10880	57.75	0.850541

## Sheet: fig2M-O
									NE-BAT	Sham						SCNx
									AD	22.5752	29.5965	38.2853	37.1722	30.0799	32.8103	38.0562	34.6242	41.662	27.5489	48.8211	28.2577
									TRF	34.7066	28.5877	26.4677	27.9319	27.5628	19.0228	35.888	31.4888	45.5368	36.9496	36.3378	42.6015
	Area	HSL	Area	HSP60	Area	p-HSL	HSL/HSP90	p-HSL/HSL
1	860	152.086	1488	137.215	860	66.021	1.10838	0.434103
2	860	163.076	1488	120.399	860	59.715	1.35446	0.366179
3	860	144.35	1488	120.959	860	108.263	1.19338	0.750003
4	860	95.499	1488	115.119	860	56.883	0.829568	0.59564
5	860	157.652	1488	120.083	860	78.822	1.31286	0.499975
6	860	144.851	1488	120.885	860	99.367	1.19825	0.685995
7	860	137.876	1488	124.748	860	81.83	1.10524	0.593504
8	860	137.041	1488	103.729	860	79.593	1.32114	0.580797
9	860	118.934	1488	137.886	860	145.715	0.862553	1.22518
10	860	111.652	1488	147.25	860	118.641	0.758248	1.0626
11	860	116.924	1488	137.451	860	114.379	0.85066	0.978234
12	860	143.845	1488	148.241	860	121.179	0.970346	0.842428
13	860	117.681	1488	158.637	860	64.835	0.741826	0.550939
14	860	121.949	1488	154.794	860	62.909	0.787815	0.515863
15	860	111.547	1488	141.836	860	48.472	0.786451	0.434543
16	860	135.394	1488	147.645	860	48.61	0.917024	0.359026
17	860	38.584	1488	115.56	860	114.622	0.333887	2.97071
18	860	100.27	1488	119.619	860	149.051	0.838245	1.4865
19	860	43.353	1488	112.587	860	127.52	0.385062	2.94143
20	860	64.108	1488	121.583	860	98.843	0.527278	1.54182
21	860	100.012	1488	130.423	860	94.328	0.766828	0.943167
22	860	91.713	1488	127.659	860	27.655	0.718422	0.301538
23	860	51.699	1488	119.447	860	16.851	0.43282	0.325944
24	860	107.258	1488	129.476	860	128.298	0.828401	1.19616
25	860	109.145	1488	145.098	860	53.765	0.752216	0.492602
26	860	121.417	1488	151.302	860	87.102	0.802481	0.717379
27	860	137.095	1488	159.231	860	75.784	0.860982	0.552785
28	860	138.623	1488	152.044	860	103.22	0.911729	0.744609
29	860	113.266	1488	162.958	860	79.449	0.695063	0.701437
30	860	115.61	1488	165.31	860	39.79	0.699353	0.344174
31	860	123.241	1488	160.156	860	46.407	0.769506	0.376555
32	860	126.959	1488	155.713	860	53.958	0.81534	0.425003

## Sheet: fig3AB,figS3A
								anterograde trancing					reterograde trancing
								BAT					SCN

[truncated: 34 more sheets: fig3C,D, fig3E,figS3F,G, fig3F,figS3H,I, fig3G, fig3H,I, fig3M-O, fig3P,Q, fig4F,G, fig4H-K, fig4L, fig5A-E, fig5GH, fig5I,M,N, fig5O,P, fig6B-D, fig6E,F, fig6G,figS6A, fig6I-K, fig6L,M, fig6N,figS6B …]
